# Supplementary material for: Divergent Responses of Bacterial Communities to Permafrost Degradation and Their Associations With Carbon Across Vertical Profiles
Source: Adv Sci (Weinh). 2026 Feb 15;13(23):e10516. doi: 10.1002/advs.202510516 (PMC13104071; doi:10.1002/advs.202510516)
Supplement: Supplementary file 2 — Supporting File 2: advs74402‐sup‐0002‐SITables.xlsx. [file ADVS-13-e10516-s002.xlsx]

## Sheet: Table S3
Supplementary Table 3. Composition of core taxa.
Species_level tax ID	Phylum	Class	Order	Family	Genus
Xanthomonas citri	Proteobacteria	Gammaproteobacteria	Xanthomonadales	Xanthomonadaceae	Xanthomonas
Xanthomonas campestris	Proteobacteria	Gammaproteobacteria	Xanthomonadales	Xanthomonadaceae	Xanthomonas
Variovorax sp. WDL1	Proteobacteria	Betaproteobacteria	Burkholderiales	Comamonadaceae	Variovorax
Variovorax paradoxus	Proteobacteria	Betaproteobacteria	Burkholderiales	Comamonadaceae	Variovorax
Stenotrophomonas maltophilia	Proteobacteria	Gammaproteobacteria	Xanthomonadales	Xanthomonadaceae	Stenotrophomonas
Staphylococcus warneri	Firmicutes	Bacilli	Bacillales	Staphylococcaceae	Staphylococcus
Staphylococcus hominis	Firmicutes	Bacilli	Bacillales	Staphylococcaceae	Staphylococcus
Staphylococcus epidermidis	Firmicutes	Bacilli	Bacillales	Staphylococcaceae	Staphylococcus
Staphylococcus capitis	Firmicutes	Bacilli	Bacillales	Staphylococcaceae	Staphylococcus
Staphylococcus aureus	Firmicutes	Bacilli	Bacillales	Staphylococcaceae	Staphylococcus
Spirosoma sp. PL0136	Bacteroidetes	Cytophagia	Cytophagales	Cytophagaceae	Spirosoma
Spirosoma radiotolerans	Bacteroidetes	Cytophagia	Cytophagales	Cytophagaceae	Spirosoma
Sphingomonas sp. NIC1	Proteobacteria	Alphaproteobacteria	Sphingomonadales	Sphingomonadaceae	Sphingomonas
Sphingomonas sp. FARSPH	Proteobacteria	Alphaproteobacteria	Sphingomonadales	Sphingomonadaceae	Sphingomonas
Sphingomonas sanxanigenens	Proteobacteria	Alphaproteobacteria	Sphingomonadales	Sphingomonadaceae	Sphingomonas
Sphingomonas paucimobilis	Proteobacteria	Alphaproteobacteria	Sphingomonadales	Sphingomonadaceae	Sphingomonas
Sphingomonas melonis	Proteobacteria	Alphaproteobacteria	Sphingomonadales	Sphingomonadaceae	Sphingomonas
Sphingobium yanoikuyae	Proteobacteria	Alphaproteobacteria	Sphingomonadales	Sphingomonadaceae	Sphingobium
Sorangium cellulosum	Proteobacteria	Deltaproteobacteria	Myxococcales	Polyangiaceae	Sorangium
Sinorhizobium fredii	Proteobacteria	Alphaproteobacteria	Rhizobiales	Rhizobiaceae	Sinorhizobium
Shigella flexneri	Proteobacteria	Gammaproteobacteria	Enterobacterales	Enterobacteriaceae	Shigella
Salmonella enterica	Proteobacteria	Gammaproteobacteria	Enterobacterales	Enterobacteriaceae	Salmonella
Rhodopseudomonas palustris	Proteobacteria	Alphaproteobacteria	Rhizobiales	Bradyrhizobiaceae	Rhodopseudomonas
Rhodocytophaga sp. 172606-1	Bacteroidetes	Cytophagia	Cytophagales	Cytophagaceae	Rhodocytophaga
Rhizobium pusense	Proteobacteria	Alphaproteobacteria	Rhizobiales	Rhizobiaceae	Rhizobium
Rhizobium leguminosarum	Proteobacteria	Alphaproteobacteria	Rhizobiales	Rhizobiaceae	Rhizobium
Ralstonia solanacearum	Proteobacteria	Betaproteobacteria	Burkholderiales	Burkholderiaceae	Ralstonia
Ralstonia pickettii	Proteobacteria	Betaproteobacteria	Burkholderiales	Burkholderiaceae	Ralstonia
Ralstonia mannitolilytica	Proteobacteria	Betaproteobacteria	Burkholderiales	Burkholderiaceae	Ralstonia
Ralstonia insidiosa	Proteobacteria	Betaproteobacteria	Burkholderiales	Burkholderiaceae	Ralstonia
Pseudomonas syringae	Proteobacteria	Gammaproteobacteria	Pseudomonadales	Pseudomonadaceae	Pseudomonas
Pseudomonas stutzeri	Proteobacteria	Gammaproteobacteria	Pseudomonadales	Pseudomonadaceae	Pseudomonas
Pseudomonas putida	Proteobacteria	Gammaproteobacteria	Pseudomonadales	Pseudomonadaceae	Pseudomonas
Pseudomonas mendocina	Proteobacteria	Gammaproteobacteria	Pseudomonadales	Pseudomonadaceae	Pseudomonas
Pseudomonas mandelii	Proteobacteria	Gammaproteobacteria	Pseudomonadales	Pseudomonadaceae	Pseudomonas
Pseudomonas fluorescens	Proteobacteria	Gammaproteobacteria	Pseudomonadales	Pseudomonadaceae	Pseudomonas
Pseudomonas chlororaphis	Proteobacteria	Gammaproteobacteria	Pseudomonadales	Pseudomonadaceae	Pseudomonas
Pseudomonas azotoformans	Proteobacteria	Gammaproteobacteria	Pseudomonadales	Pseudomonadaceae	Pseudomonas
Pseudomonas aeruginosa	Proteobacteria	Gammaproteobacteria	Pseudomonadales	Pseudomonadaceae	Pseudomonas
Pseudobacter ginsenosidimutans	Bacteroidetes	Chitinophagia	Chitinophagales	Chitinophagaceae	Pseudobacter
Polaromonas sp. JS666	Proteobacteria	Betaproteobacteria	Burkholderiales	Comamonadaceae	Polaromonas
Polaromonas naphthalenivorans	Proteobacteria	Betaproteobacteria	Burkholderiales	Comamonadaceae	Polaromonas
Phocaeicola vulgatus	Bacteroidetes	Bacteroidia	Bacteroidales	Muribaculaceae	Phocaeicola
Paraflavitalea soli	Bacteroidetes	Chitinophagia	Chitinophagales	Chitinophagaceae	Paraflavitalea
Parabacteroides distasonis	Bacteroidetes	Bacteroidia	Bacteroidales	Tannerellaceae	Parabacteroides
Panacibacter ginsenosidivorans	Bacteroidetes	Chitinophagia	Chitinophagales	Chitinophagaceae	Panacibacter
Oscillatoria nigro-viridis	Cyanobacteria	Erysipelotrichia	Oscillatoriales	Oscillatoriaceae	Oscillatoria
Niastella koreensis	Bacteroidetes	Chitinophagia	Chitinophagales	Chitinophagaceae	Niastella
Niabella ginsenosidivorans	Bacteroidetes	Chitinophagia	Chitinophagales	Chitinophagaceae	Niabella
Moraxella osloensis	Proteobacteria	Gammaproteobacteria	Pseudomonadales	Moraxellaceae	Moraxella
Micrococcus luteus	Actinobacteria	Actinobacteria	Micrococcales	Micrococcaceae	Micrococcus
Methylobacterium brachiatum	Proteobacteria	Alphaproteobacteria	Rhizobiales	Methylobacteriaceae	Methylobacterium
Luteitalea pratensis	Acidobacteria	Vicinamibacteria	Bryobacterales	Vicinamibacteraceae	Luteitalea
Lacibacter sp. S13-6-6	Bacteroidetes	Chitinophagia	Chitinophagales	Chitinophagaceae	Lacibacter
Klebsiella pneumoniae	Proteobacteria	Gammaproteobacteria	Enterobacterales	Enterobacteriaceae	Klebsiella
Klebsiella michiganensis	Proteobacteria	Gammaproteobacteria	Enterobacterales	Enterobacteriaceae	Klebsiella
Hydrogenophilus thermoluteolus	Proteobacteria	Hydrogenophilalia	Hydrogenophilales	Hydrogenophilaceae	Hydrogenophilus
Herbaspirillum huttiense	Proteobacteria	Betaproteobacteria	Burkholderiales	Oxalobacteraceae	Herbaspirillum
Flavobacterium sp. KBS0721	Bacteroidetes	Flavobacteriia	Flavobacteriales	Flavobacteriaceae	Flavobacterium
Flavobacterium sp. HYN0086	Bacteroidetes	Flavobacteriia	Flavobacteriales	Flavobacteriaceae	Flavobacterium
Flavobacterium johnsoniae	Bacteroidetes	Flavobacteriia	Flavobacteriales	Flavobacteriaceae	Flavobacterium
Flavobacterium crocinum	Bacteroidetes	Flavobacteriia	Flavobacteriales	Flavobacteriaceae	Flavobacterium
Flavisolibacter tropicus	Bacteroidetes	Chitinophagia	Chitinophagales	Chitinophagaceae	Flavisolibacter
Flavisolibacter sp. 17J28-1	Bacteroidetes	Chitinophagia	Chitinophagales	Chitinophagaceae	Flavisolibacter
Flavisolibacter ginsenosidimutans	Bacteroidetes	Chitinophagia	Chitinophagales	Chitinophagaceae	Flavisolibacter
Flavihumibacter sp. SB-02	Bacteroidetes	Chitinophagia	Chitinophagales	Chitinophagaceae	Flavihumibacter
Filimonas lacunae	Bacteroidetes	Chitinophagia	Chitinophagales	Chitinophagaceae	Filimonas
Fibrella sp. ES10-3-2-2	Bacteroidetes	Cytophagia	Cytophagales	Cytophagaceae	Fibrella
Faecalibacterium prausnitzii	Firmicutes	Clostridia	Clostridiales	Ruminococcaceae	Faecalibacterium
Escherichia coli	Proteobacteria	Gammaproteobacteria	Enterobacterales	Enterobacteriaceae	Escherichia
Enterococcus faecium	Firmicutes	Bacilli	Lactobacillales	Enterococcaceae	Enterococcus
Enterobacter hormaechei	Proteobacteria	Gammaproteobacteria	Enterobacterales	Enterobacteriaceae	Enterobacter
Enterobacter cloacae	Proteobacteria	Gammaproteobacteria	Enterobacterales	Enterobacteriaceae	Enterobacter
Diaphorobacter sp. JS3050	Proteobacteria	Betaproteobacteria	Burkholderiales	Comamonadaceae	Diaphorobacter
Diaphorobacter polyhydroxybutyrativorans	Proteobacteria	Betaproteobacteria	Burkholderiales	Comamonadaceae	Diaphorobacter
Delftia tsuruhatensis	Proteobacteria	Betaproteobacteria	Burkholderiales	Comamonadaceae	Delftia
Delftia acidovorans	Proteobacteria	Betaproteobacteria	Burkholderiales	Comamonadaceae	Delftia
Cupriavidus taiwanensis	Proteobacteria	Betaproteobacteria	Burkholderiales	Burkholderiaceae	Cupriavidus
Cupriavidus sp. USMAA2-4	Proteobacteria	Betaproteobacteria	Burkholderiales	Burkholderiaceae	Cupriavidus
Cupriavidus pauculus	Proteobacteria	Betaproteobacteria	Burkholderiales	Burkholderiaceae	Cupriavidus
Cupriavidus metallidurans	Proteobacteria	Betaproteobacteria	Burkholderiales	Burkholderiaceae	Cupriavidus
Comamonas thiooxydans	Proteobacteria	Betaproteobacteria	Burkholderiales	Comamonadaceae	Comamonas
Comamonas testosteroni	Proteobacteria	Betaproteobacteria	Burkholderiales	Comamonadaceae	Comamonas
Comamonas aquatica	Proteobacteria	Betaproteobacteria	Burkholderiales	Comamonadaceae	Comamonas
Cloacibacterium normanense	Bacteroidetes	Flavobacteriia	Flavobacteriales	Weeksellaceae	Cloacibacterium
Citrobacter freundii	Proteobacteria	Gammaproteobacteria	Enterobacterales	Enterobacteriaceae	Citrobacter
Chryseolinea soli	Bacteroidetes	Cytophagia	Cytophagales	Fulvivirgaceae	Chryseolinea
Chryseobacterium sp. NEB161	Bacteroidetes	Flavobacteriia	Flavobacteriales	Weeksellaceae	Chryseobacterium
Chryseobacterium sp. F5649	Bacteroidetes	Flavobacteriia	Flavobacteriales	Weeksellaceae	Chryseobacterium
Chitinophaga pinensis	Bacteroidetes	Chitinophagia	Chitinophagales	Chitinophagaceae	Chitinophaga
Castellaniella defragrans	Proteobacteria	Betaproteobacteria	Burkholderiales	Alcaligenaceae	Castellaniella
Burkholderia pseudomallei	Proteobacteria	Betaproteobacteria	Burkholderiales	Burkholderiaceae	Burkholderia
Burkholderia cenocepacia	Proteobacteria	Betaproteobacteria	Burkholderiales	Burkholderiaceae	Burkholderia
Bradyrhizobium sp. SK17	Proteobacteria	Alphaproteobacteria	Rhizobiales	Bradyrhizobiaceae	Bradyrhizobium
Bradyrhizobium sp. CCBAU 53421	Proteobacteria	Alphaproteobacteria	Rhizobiales	Bradyrhizobiaceae	Bradyrhizobium
Bradyrhizobium lablabi	Proteobacteria	Alphaproteobacteria	Rhizobiales	Bradyrhizobiaceae	Bradyrhizobium
Bradyrhizobium erythrophlei	Proteobacteria	Alphaproteobacteria	Rhizobiales	Bradyrhizobiaceae	Bradyrhizobium
Bacteroides fragilis	Bacteroidetes	Bacteroidia	Bacteroidales	Bacteroidaceae	Bacteroides
Alicycliphilus denitrificans	Proteobacteria	Betaproteobacteria	Burkholderiales	Comamonadaceae	Alicycliphilus
Agrobacterium tumefaciens	Proteobacteria	Alphaproteobacteria	Rhizobiales	Rhizobiaceae	Agrobacterium
Acinetobacter sp. MYb10	Proteobacteria	Gammaproteobacteria	Pseudomonadales	Moraxellaceae	Acinetobacter
Acinetobacter schindleri	Proteobacteria	Gammaproteobacteria	Pseudomonadales	Moraxellaceae	Acinetobacter
Acinetobacter radioresistens	Proteobacteria	Gammaproteobacteria	Pseudomonadales	Moraxellaceae	Acinetobacter
Acinetobacter pittii	Proteobacteria	Gammaproteobacteria	Pseudomonadales	Moraxellaceae	Acinetobacter
Acinetobacter lwoffii	Proteobacteria	Gammaproteobacteria	Pseudomonadales	Moraxellaceae	Acinetobacter
Acinetobacter johnsonii	Proteobacteria	Gammaproteobacteria	Pseudomonadales	Moraxellaceae	Acinetobacter
Acinetobacter haemolyticus	Proteobacteria	Gammaproteobacteria	Pseudomonadales	Moraxellaceae	Acinetobacter
Acinetobacter guillouiae	Proteobacteria	Gammaproteobacteria	Pseudomonadales	Moraxellaceae	Acinetobacter
Acinetobacter baumannii	Proteobacteria	Gammaproteobacteria	Pseudomonadales	Moraxellaceae	Acinetobacter
Acidovorax ebreus	Proteobacteria	Betaproteobacteria	Burkholderiales	Comamonadaceae	Acidovorax
Achromobacter xylosoxidans	Proteobacteria	Betaproteobacteria	Burkholderiales	Alcaligenaceae	Achromobacter

## Sheet: Table S6
Supplementary Table S6. Depth and grouped information of collected samples.
Sample ID	Sampling depth (m)	Site	Main-layer	Sub-layer
A1	0-0.1	S2	Active layer	Top active layer (TAL)
A2	0.1-0.2	S2	Active layer	Top active layer (TAL)
A3	0.4-0.5	S2	Active layer	Top active layer (TAL)
A4	0.7-0.8	S2	Active layer	Sub active layer (SAL)
A5	0.9-1.0	S2	Active layer	Sub active layer (SAL)
A6	1.1-1.2	S2	Active layer	Sub active layer (SAL)
A7	1.4-1.5	S2	Active layer	Frozen fringe layer (FFL)
A7.1	1.5-1.6	S2	Permafrost layer	Frozen fringe layer (FFL)
A8	1.9-2.0	S2	Permafrost layer	Top permafrost layer (TPL)
A9	2.4-2.5	S2	Permafrost layer	Top permafrost layer (TPL)
A10	2.8-2.9	S2	Permafrost layer	Top permafrost layer (TPL)
A11	3.4-3.5	S2	Permafrost layer	Top permafrost layer (TPL)
A12	3.9-4.0	S2	Permafrost layer	Top permafrost layer (TPL)
A13	4.4-4.5	S2	Permafrost layer	Top permafrost layer (TPL)
A14	4.9-5.0	S2	Permafrost layer	Top permafrost layer (TPL)
A15	5.9-6.0	S2	Permafrost layer	Top permafrost layer (TPL)
A16	6.9-7.0	S2	Permafrost layer	Top permafrost layer (TPL)
A17	7.9-8.0	S2	Permafrost layer	Top permafrost layer (TPL)
A18	8.9-9.0	S2	Permafrost layer	Top permafrost layer (TPL)
A19	9.9-10.0	S2	Permafrost layer	Top permafrost layer (TPL)
A20	10.9-11.0	S2	Permafrost layer	Top permafrost layer (TPL)
A21	11.9-12.0	S2	Permafrost layer	Sub permafrost layer (SPL)
A22	12.9-13.0	S2	Permafrost layer	Sub permafrost layer (SPL)
A23	13.9-14.0	S2	Permafrost layer	Sub permafrost layer (SPL)
A24	14.9-15.0	S2	Permafrost layer	Sub permafrost layer (SPL)
B1	0-0.1	S3	Active layer	Top active layer (TAL)
B2	0.1-0.2	S3	Active layer	Top active layer (TAL)
B3	0.4-0.5	S3	Active layer	Top active layer (TAL)
B4	0.7-0.8	S3	Active layer	Sub active layer (SAL)
B5	0.9-1.0	S3	Active layer	Sub active layer (SAL)
B6	1.1-1.2	S3	Active layer	Sub active layer (SAL)
B7	1.4-1.5	S3	Active layer	Sub active layer (SAL)
B8	1.9-2.0	S3	Active layer	Sub active layer (SAL)
B9	2.4-2.5	S3	Active layer	Sub active layer (SAL)
B10	2.9-3.0	S3	Active layer	Sub active layer (SAL)
B11	3.4-3.5	S3	Active layer	Frozen fringe layer (FFL)
B11.1	3.5-3.6	S3	Permafrost layer	Frozen fringe layer (FFL)
B12	3.9-4.0	S3	Permafrost layer	Top permafrost layer (TPL)
B13	4.4-4.5	S3	Permafrost layer	Top permafrost layer (TPL)
B14	4.9-5.0	S3	Permafrost layer	Top permafrost layer (TPL)
B15	5.9-6.0	S3	Permafrost layer	Top permafrost layer (TPL)
B16	6.9-7.0	S3	Permafrost layer	Top permafrost layer (TPL)
B17	7.9-8.0	S3	Permafrost layer	Top permafrost layer (TPL)
B18	8.9-9.0	S3	Permafrost layer	Top permafrost layer (TPL)
B19	9.9-10.0	S3	Permafrost layer	Top permafrost layer (TPL)
B20	10.9-11.0	S3	Permafrost layer	Top permafrost layer (TPL)
B21	11.9-12.0	S3	Permafrost layer	Sub permafrost layer (SPL)
B22	12.9-13.0	S3	Permafrost layer	Sub permafrost layer (SPL)
B23	13.9-14.0	S3	Permafrost layer	Sub permafrost layer (SPL)
B24	14.9-15.0	S3	Permafrost layer	Sub permafrost layer (SPL)
D1	0-0.1	S5	Active layer	Top active layer (TAL)
D2	0.1-0.2	S5	Active layer	Top active layer (TAL)
D3	0.4-0.5	S5	Active layer	Top active layer (TAL)
D4	0.7-0.8	S5	Active layer	Sub active layer (SAL)
D5	0.9-1.0	S5	Active layer	Sub active layer (SAL)
D6	1.1-1.2	S5	Active layer	Sub active layer (SAL)
D7	1.4-1.5	S5	Active layer	Sub active layer (SAL)
D8	1.9-2.0	S5	Active layer	Sub active layer (SAL)
D9	2.4-2.5	S5	Active layer	Sub active layer (SAL)
D10	2.9-3.0	S5	Active layer	Sub active layer (SAL)
D11	3.4-3.5	S5	Active layer	Sub active layer (SAL)
D12	3.9-4.0	S5	Active layer	Sub active layer (SAL)
D13	4.4-4.5	S5	Active layer	Sub active layer (SAL)
D14	4.9-5.0	S5	Active layer	Sub active layer (SAL)
D15	5.9-6.0	S5	Active layer	Frozen fringe layer (FFL)
D15.1	6.0-6.1	S5	Permafrost layer	Frozen fringe layer (FFL)
D16	6.9-7.0	S5	Permafrost layer	Top permafrost layer (TPL)
D17	7.9-8.0	S5	Permafrost layer	Top permafrost layer (TPL)
D18	8.9-9.0	S5	Permafrost layer	Top permafrost layer (TPL)
D19	9.9-10.0	S5	Permafrost layer	Top permafrost layer (TPL)
D20	10.9-11.0	S5	Permafrost layer	Top permafrost layer (TPL)
D21	11.9-12.0	S5	Permafrost layer	Sub permafrost layer (SPL)
D22	12.9-13.0	S5	Permafrost layer	Sub permafrost layer (SPL)
D23	13.9-14.0	S5	Permafrost layer	Sub permafrost layer (SPL)
D24	14.9-15.0	S5	Permafrost layer	Sub permafrost layer (SPL)
E1	0-0.1	S1	Active layer	Top active layer (TAL)
E2	0.1-0.2	S1	Active layer	Top active layer (TAL)
E3	0.7-0.8	S1	Active layer	Top active layer (TAL)
E4	0.5-0.8	S1	Active layer	Sub active layer (SAL)
E5	0.9-1.0	S1	Active layer	Sub active layer (SAL)
E6	1.1-1.2	S1	Active layer	Frozen fringe layer (FFL)
E6.1	1.2-1.3	S1	Permafrost layer	Frozen fringe layer (FFL)
E7	1.4-1.5	S1	Permafrost layer	Top permafrost layer (TPL)
E8	1.9-2.0	S1	Permafrost layer	Top permafrost layer (TPL)
E9	2.4-2.5	S1	Permafrost layer	Top permafrost layer (TPL)
E10	2.9-3.0	S1	Permafrost layer	Top permafrost layer (TPL)
E11	3.4-3.5	S1	Permafrost layer	Top permafrost layer (TPL)
E12	3.9-4.0	S1	Permafrost layer	Top permafrost layer (TPL)
E13	4.4-4.5	S1	Permafrost layer	Top permafrost layer (TPL)
E14	4.9-5.0	S1	Permafrost layer	Top permafrost layer (TPL)
E15	5.9-6.0	S1	Permafrost layer	Top permafrost layer (TPL)
E16	6.9-7.0	S1	Permafrost layer	Top permafrost layer (TPL)
E17	7.9-8.0	S1	Permafrost layer	Top permafrost layer (TPL)
E18	8.9-9.0	S1	Permafrost layer	Top permafrost layer (TPL)
E19	9.9-10.0	S1	Permafrost layer	Top permafrost layer (TPL)
E20	10.9-11.0	S1	Permafrost layer	Top permafrost layer (TPL)
E21	11.9-12.0	S1	Permafrost layer	Sub permafrost layer (SPL)
E22	12.9-13.0	S1	Permafrost layer	Sub permafrost layer (SPL)
E23	13.9-14.0	S1	Permafrost layer	Sub permafrost layer (SPL)
E24	14.9-15.0	S1	Permafrost layer	Sub permafrost layer (SPL)
F1	0-0.1	S4	Active layer	Top active layer (TAL)
F2	0.1-0.2	S4	Active layer	Top active layer (TAL)
F3	0.4-0.5	S4	Active layer	Top active layer (TAL)
F4	0.7-0.8	S4	Active layer	Sub active layer (SAL)
F5	0.9-1.0	S4	Active layer	Sub active layer (SAL)
F6	1.1-1.2	S4	Active layer	Sub active layer (SAL)
F7	1.4-1.5	S4	Active layer	Sub active layer (SAL)
F8	1.9-2.0	S4	Active layer	Sub active layer (SAL)
F9	2.4-2.5	S4	Active layer	Sub active layer (SAL)
F10	2.9-3.0	S4	Active layer	Sub active layer (SAL)
F11	3.4-3.5	S4	Active layer	Sub active layer (SAL)
F12	3.9-4.0	S4	Active layer	Frozen fringe layer (FFL)
F12.1	4.0-4.1	S4	Permafrost layer	Frozen fringe layer (FFL)
F13	4.4-4.5	S4	Permafrost layer	Top permafrost layer (TPL)
F14	4.9-5.0	S4	Permafrost layer	Top permafrost layer (TPL)
F15	5.9-6.0	S4	Permafrost layer	Top permafrost layer (TPL)
F16	6.9-7.0	S4	Permafrost layer	Top permafrost layer (TPL)
F17	7.9-8.0	S4	Permafrost layer	Top permafrost layer (TPL)
F18	8.9-9.0	S4	Permafrost layer	Top permafrost layer (TPL)
F19	9.9-10.0	S4	Permafrost layer	Top permafrost layer (TPL)
F20	10.9-11.0	S4	Permafrost layer	Top permafrost layer (TPL)
F21	11.9-12.0	S4	Permafrost layer	Sub permafrost layer (SPL)
F22	12.9-13.0	S4	Permafrost layer	Sub permafrost layer (SPL)
F23	13.9-14.0	S4	Permafrost layer	Sub permafrost layer (SPL)
F24	14.9-15.0	S4	Permafrost layer	Sub permafrost layer (SPL)

## Sheet: Table S7
Supplementary Table S7. Statitics of sample sequencing.
Sample ID	Clean Data
	Total Reads	Total Data (bps)	Average Length (bps)	Q20(%)	Q30(%)	GC(%)
E1	1288629312	128468160246	99.6937	98.1	92.615	47.14
E2	1179057640	117265931246	99.4573	97.59	91.2952	50.08
E3	209456930	20785484583	99.2351	97.805	92.49	52.225
E4	496719056	49161156499	98.9718	97.26	89.5401	46.945
E5	1149518406	113041844806	98.3384	98.305	93.5152	51.2
E6	263866408	25876094002	98.0651	97.5252	90.0608	52.39
E6.1	637761296	63459948641	99.5042	98.3301	93.3699	45.175
E7	91460076	8874844220	97.0352	97.8702	92.4556	53.8301
E8	93196166	9158556417	98.2718	97.7252	92.2158	53.835
E9	459086816	44525769932	96.9877	97.035	90.165	55.59
E10	482368928	47295779380	98.049	98.15	92.8146	52.455
E11	151545080	14501327037	95.6899	97.53	92.355	53.0902
E12	501865058	49345659110	98.3246	97.3898	91.5396	48.4591
E13	656592966	63554395968	96.7942	94.4451	85.9102	46.445
E14	112380122	10889835294	96.9018	97.8452	93.9392	53.2646
E15	506428636	50504117842	99.726	96.815	89.78	55.39
E16	469897342	46037437934	97.9734	96.985	90.9449	48.96
E17	428418108	42423621598	99.0239	97.59	90.905	46.085
E18	444480072	41152220596	92.5851	96.5998	89.7047	52.125
E19	877547632	86299465381	98.3416	98.055	93.1051	52.915
E20	626074754	59954854897	95.7631	94.285	85.59	50.955
E21	494935866	46918019565	94.7962	96.5101	89.0601	51.43
E22	236967694	22948793949	96.8436	97.74	91.0147	48.01
E23	441829766	42442960688	96.0618	97.25	90.6052	53.13
E24	624592072	61186854099	97.9629	97.66	91.9002	47.1752
A1	819650596	81784255353	99.7794	97.645	91.595	44.675
A2	306072846	30349454687	99.1576	97.78	92.74	57.44
A3	320227704	31679792350	98.929	97.285	91.9799	59.4
A4	585634714	58123899008	99.2494	97.2901	89.3955	47.805
A5	499126810	49462965457	99.099	97.455	90.9	48.99
A6	595197046	59308165995	99.6446	97.6951	91.7405	47.08
A7	540923098	53969945951	99.7738	97.01	89.64	50.56
A7.1	495348074	49019404935	98.9595	97.435	91.075	59.395
A8	376554620	36280780463	96.3493	97.8549	92.3699	52.8499
A9	661673140	65554334402	99.0736	96.81	90.4201	58.02
A10	739889762	73332953595	99.1134	97.2001	91.3302	48.86
A11	673581428	65939641949	97.8941	97.64	91.895	55.465
A12	300795228	28955112187	96.2619	97.375	90.545	48.955
A13	472725964	46512172471	98.3914	96.8751	89.795	54.855
A14	428883864	42115398396	98.1977	96.905	90.095	51.615
A15	461741794	45110131405	97.6956	96.865	89.51	46.615
A16	465088504	44835534848	96.4022	96.785	90.0701	51.755
A17	591926430	58569125580	98.9466	97.025	90.43	59.73
A18	411298140	40444273141	98.3332	97.71	91.66	50.63
A19	297752902	28287380878	95.0029	96.9549	89.6201	54.7
A20	313652916	31093663380	99.134	97.73	92.035	50.325
A21	351715314	34995900834	99.5006	97.5101	91.1003	49.155
A22	347234906	32636238372	93.9889	97.6701	91.7554	51.28
A23	153800638	14663098057	95.3383	97.7801	92.3254	52.8052
A24	268840566	26361339686	98.0557	97.3801	90.9302	46.065
B1	268311282	26615097680	99.1949	97.1599	91.5099	57.61
B2	255096782	25355668014	99.3963	97.0699	91.2399	58.04
B3	218260462	21639433700	99.145	97.39	91.72	57.43
B4	604662096	59834594502	98.9554	97.515	90.6752	48.66
B5	609143912	60309823715	99.0075	97.3452	88.8756	47.74
B6	129839700	12830850527	98.8207	97.2096	90.9194	53.215
B7	314574340	31338492163	99.6219	97.1554	88.2615	48.28
B8	387864490	38357200506	98.8933	96.925	89.535	56.215
B9	480640480	47720496637	99.2852	97.035	90.38	48.2
B10	523239370	49309759312	94.2394	96.835	90.01	55.82
B11	528530268	50375216586	95.3119	96.615	89.84	56.17
B11.1	484669772	47033185761	97.0417	96.865	90.215	58.76
B12	141373806	13909504155	98.3881	97.66	91.37	49.01
B13	547205604	53544823436	97.8514	96.6252	88.9152	51.84
B14	143073004	13371512629	93.4594	97.14	90.32	54.425
B15	99291016	9677161090	97.4626	97.7802	93.2599	52.7093
B16	126921220	12348347149	97.2914	98.1401	94.2753	53.9752
B17	575291112	57136239025	99.3171	97.12	90.215	54.665
B18	86365146	8446056330	97.7947	97.6649	93.0845	53.7902
B19	1232463918	119581712315	97.0265	97.895	92.695	55.49
B20	457015920	45396099099	99.3315	98.195	92.9248	37.65
B21	112450664	10959859655	97.4637	97.88	92.8949	52.9001
B22	460748030	45447153795	98.6378	97.175	90.75	47.785
B23	330643840	31555951981	95.4379	97.38	91.24	47.52
B24	107057398	10427521326	97.4012	97.8203	93.1456	53.6746
F1	242051590	24092850451	99.536	96.9199	90.8499	59.375
F2	606016480	60335242918	99.5604	97.635	91.8151	46.27
F3	609537216	60724316094	99.6236	98.055	92.4498	49.655
F4	505925312	50355086843	99.5307	96.8	90.21	52.25
F5	670424658	66550064157	99.2655	97.945	92.2251	56.785
F6	368579274	36751148623	99.7103	97.585	90.9901	46.025
F7	117087702	11485194208	98.0905	98.0557	94.421	53.8139
F8	219670068	21392761659	97.3859	97.5751	90.8502	51.6649
F9	1141732558	113044837239	99.0117	97.9951	91.9404	45.755
F10	778340966	77334904857	99.3586	97.19	90.73	54.94
F11	546027518	54273355317	99.3967	97.005	90.095	60.505
F12	140106612	13620184237	97.213	97.665	93.3692	53.6194
F12.1	619191754	61634191226	99.5397	98.07	92.94	53.955
F13	95541100	9314920966	97.4965	97.8899	94.2093	51.0884
F14	523194302	50946910051	97.3767	97.985	92.32	46.225
F15	373986280	36650950225	98.0008	97.615	91.34	48.065
F16	538866166	52889673522	98.1499	97.73	91.63	49.685
F17	370822594	35244689102	95.0446	96.7751	89.8904	44.73
F18	480124398	46803860756	97.4828	96.78	90.07	58.095
F19	430861154	40810599061	94.7187	97.485	91.0852	57.52
F20	270231890	25657378748	94.9458	97.035	90.16	55.025
F21	224829890	20778754561	92.4199	96.4499	88.465	51.2451
F22	177340346	17585765496	99.1639	98.1302	94.7054	51.955
F23	569765722	55894480205	98.1008	97.01	89.925	56.165
F24	706667606	70068261749	99.1531	97.245	90.725	55.185
D1	282551054	28138138514	99.586	96.5499	90.0299	59.175
D2	261425706	25956879007	99.2897	96.5449	90.03	58.435
D3	163594286	16210956443	99.0924	97.5751	91.8956	54.0897
D4	171368092	16987428339	99.1283	97.7755	92.3309	47.8492
D5	496853268	49395505543	99.4167	97.26	89.7001	52.21
D6	377881100	37694920599	99.7534	96.93	88.39	42.235
D7	51274280	5032725180	98.153	98.1852	94.4204	53.425
D8	433965952	43087705311	99.2882	96.98	88.4302	50.805
D9	563380630	55757643645	98.9698	97.465	91.0551	60.545
D10	863455970	84906005848	98.3328	97.895	92.6502	60.915
D11	750878328	74650485205	99.4176	97.125	90.5149	51.885
D12	676091924	66695364343	98.6484	97.24	91.125	54.89
D13	485022644	48158130708	99.2905	97.3	90.66	58.03
D14	219281714	20483117528	93.4101	97.0109	91.4359	55.8594
D15	581072738	56638904877	97.473	96.795	90.055	50.8
D15.1	420470826	41582853603	98.8959	97.295	90.285	56.165
D16	487347162	46163677476	94.7244	96.73	89.63	58.005
D17	467937996	45408841179	97.0403	97.205	90.3601	48.94
D18	622151662	61373592201	98.6473	97.965	92.66	54.31
D19	243493186	23486497675	96.4565	96.885	89.8449	45.895
D20	232582918	22859486046	98.2853	96.98	89.665	44.68
D21	262860980	25733833551	97.899	97.0201	90.1501	44.45
D22	562395236	55287525077	98.3072	97.1251	90.355	59.49
D23	322374158	31579200672	97.9582	97.3101	91.9901	45.375
D24	1077576168	103415394938	95.9704	97.82	93.13	47.655

## Sheet: Table S8
Supplementary Table S8. Interaction of among major core and other taxa.
		Active layer																									Permafrost layer
Phylum1	Phylum2	A1(A1-A2)	A3	A4(A4-A5)	A6	A7	B1	B3	B4(B4-B7)	B8(B9-B10)	B11	D1(D1-D2)	D3	D4(D4-D9)	D10(D10-D14)	D15	E1(E1-E2)	E3	E4	E5	E6	F1(F1-F2)	F3	F4(F4-F7)	F8(F8-F11)	F12	A7.1	A8(A8-A15)	A16(A16-A20)	A21(A21-A22)	A23(A23-A24)	B11.1	B12(B12-B16)	B17(B17-B20)	B21(B21-B22)	B23(B23-B24)	D15.1	D16(D16-D17)	D18(D18-D20)	D21(D21-D22)	D23(D23-D24)	E6.1	E7(E7-E14)	E15(E15-E20)	E21(E21-E22)	E23(E23-E24)	F12.1	F13(F13-F16)	F17(F17-F20)
Other_Acidobacteria	Other_Actinobacteria	52	52	16	16	23	52	52	16	16	0	52	41	16	16	1	52	52	16	16	29	52	39	16	16	0	23	6	1	3	0	0	1	4	3	0	27	0	3	0	0	0	6	6	0	0	11	4	0
Other_Acidobacteria	Other_Bacteroidetes	4485	2673	2323	2316	1387	4305	3794	2323	2314	1	3827	4469	2317	2322	10	4485	3974	2287	1672	1146	4485	4485	2323	2323	346	515	1540	261	38	20	0	178	657	168	1	280	812	1138	0	49	72	1255	1600	45	137	1169	1480	174
Other_Acidobacteria	Core_Bacteroidetes	169	133	119	119	121	169	135	119	119	0	161	169	119	119	10	169	115	119	111	120	169	169	119	119	28	100	100	74	44	3	0	30	98	37	2	86	43	86	0	3	3	100	100	5	24	115	93	39
Other_Acidobacteria	Other_Cyanobacteria	1	0	17	17	20	1	0	17	17	0	1	1	17	15	0	1	1	17	16	16	1	1	17	17	9	8	29	12	1	4	0	1	5	4	0	7	0	14	0	0	0	13	29	0	2	18	28	7
Other_Acidobacteria	Other_Firmicutes	4	2	23	23	29	4	2	23	23	1	4	3	23	23	0	4	4	23	18	26	4	4	23	23	0	24	17	3	1	0	0	4	12	1	0	21	0	8	0	0	6	17	17	1	0	18	10	2
Other_Acidobacteria	Other_Nitrospirae	9	9	18	18	39	9	9	18	18	0	9	9	18	18	0	9	9	18	18	39	9	9	18	18	0	37	9	1	6	0	0	0	7	3	0	39	0	0	0	0	0	9	9	0	0	21	3	0
Other_Actinobacteria	Other_Bacteroidetes	4990	3124	2536	2480	1445	4805	4277	2536	2516	1	4290	4924	2530	2515	14	4990	4446	2496	1865	1276	4990	4916	2536	2536	370	563	1624	286	57	22	0	181	713	208	1	286	843	1210	0	60	72	1329	1684	48	137	1204	1559	177
Other_Actinobacteria	Core_Acidobacteria	58	58	11	11	9	58	58	11	11	0	58	47	11	11	1	58	58	11	11	12	58	44	11	11	0	11	5	1	3	0	0	1	3	4	0	11	0	2	0	0	0	5	5	0	1	4	3	1
Other_Actinobacteria	Core_Actinobacteria	54	54	9	9	10	54	54	9	9	0	54	43	9	9	1	54	54	9	9	13	54	41	9	9	1	12	5	2	3	0	0	1	3	3	0	12	0	2	0	0	0	4	5	0	1	5	3	0
Other_Actinobacteria	Core_Bacteroidetes	343	305	166	154	135	343	305	166	165	1	330	319	166	163	13	343	275	165	162	156	343	318	166	166	36	125	123	86	53	4	0	27	116	46	2	111	54	99	1	5	3	123	123	5	25	115	113	40
Other_Actinobacteria	Core_Cyanobacteria	52	52	14	12	12	52	52	14	14	0	52	41	14	13	1	52	52	14	14	15	52	39	14	14	2	11	6	1	2	0	0	1	4	3	0	11	2	3	0	0	0	6	6	0	0	7	3	0
Other_Actinobacteria	Core_Firmicutes	59	59	24	19	16	59	58	24	21	0	58	45	24	22	11	59	58	16	20	23	58	44	24	21	2	14	20	10	8	0	5	9	13	7	4	18	3	13	1	5	2	20	17	4	8	6	17	10
Other_Actinobacteria	Other_Cyanobacteria	56	53	43	33	28	56	53	43	42	0	56	44	43	34	1	56	56	43	43	28	56	42	43	43	11	14	52	22	5	4	0	3	12	9	0	13	1	25	0	0	0	31	52	0	3	19	49	10
Other_Actinobacteria	Other_Firmicutes	63	60	41	36	36	63	61	41	39	1	63	48	41	41	1	63	63	39	30	31	63	48	41	41	0	27	25	9	9	0	0	5	12	9	1	24	2	9	0	1	6	24	25	2	1	17	12	2
Other_Actinobacteria	Other_Nitrospirae	71	71	22	22	21	71	71	22	22	0	71	58	22	22	1	71	71	22	22	25	71	56	22	22	0	23	15	3	11	0	0	1	10	9	0	24	1	2	0	0	0	15	15	0	0	11	6	0
Other_Bacteroidetes	Core_Acidobacteria	4538	2715	2273	2266	1317	4357	3837	2273	2264	1	3875	4522	2267	2272	10	4538	4027	2238	1635	1087	4538	4538	2273	2273	346	478	1508	258	37	22	0	175	641	167	1	244	812	1130	0	49	72	1223	1567	47	139	1132	1466	171
Other_Bacteroidetes	Core_Actinobacteria	4484	2674	2271	2264	1290	4304	3793	2271	2262	1	3828	4468	2265	2270	10	4484	3974	2235	1634	1067	4484	4484	2271	2271	349	465	1517	269	36	20	0	175	647	164	1	232	813	1137	0	50	72	1231	1576	45	143	1134	1475	171
Other_Bacteroidetes	Core_Bacteroidetes	6267	3942	3326	3317	2006	6057	5300	3326	3314	4	5431	6249	3316	3325	35	6267	5372	3283	2523	1737	6267	6267	3326	3326	468	945	2265	610	153	40	0	273	1160	301	7	521	1160	1767	1	61	113	1920	2332	61	283	1813	2216	346
Other_Bacteroidetes	Core_Cyanobacteria	4482	2672	2268	2260	1327	4302	3791	2268	2259	1	3826	4466	2262	2267	10	4482	3972	2232	1632	1099	4482	4482	2268	2268	376	464	1554	258	33	23	0	175	673	165	1	230	835	1171	0	49	72	1269	1614	45	136	1170	1513	184
Other_Bacteroidetes	Core_Firmicutes	4528	2687	2329	2318	1337	4344	3835	2329	2318	3	3871	4512	2323	2328	30	4528	4018	2270	1655	1115	4528	4528	2329	2307	348	477	1667	320	48	20	5	228	735	200	8	249	877	1222	2	61	85	1370	1705	63	173	1160	1621	228
Other_Bacteroidetes	Other_Cyanobacteria	4579	2708	2471	2461	1458	4399	3843	2471	2462	1	3920	4563	2465	2451	11	4579	4063	2434	1803	1173	4579	4579	2471	2471	468	485	1796	329	47	37	0	183	747	182	1	247	842	1310	0	50	72	1390	1856	46	163	1304	1748	224
Other_Bacteroidetes	Other_Firmicutes	4513	2693	2520	2511	1461	4328	3819	2520	2511	8	3857	4495	2512	2519	11	4513	4003	2479	1814	1207	4513	4513	2520	2520	346	547	1760	309	54	20	0	217	745	194	2	287	847	1223	2	49	110	1433	1824	54	144	1225	1608	198
Other_Bacteroidetes	Other_Nitrospirae	4494	2684	2376	2368	1359	4314	3803	2376	2367	1	3838	4478	2370	2375	10	4494	3984	2340	1722	1124	4494	4494	2376	2376	346	509	1588	273	58	20	0	175	685	192	1	270	816	1129	0	49	72	1297	1651	48	136	1166	1501	170
Core_Bacteroidetes	Core_Acidobacteria	174	138	104	104	103	174	140	104	104	0	165	174	104	104	10	174	120	104	101	102	174	174	104	104	28	85	92	73	45	4	0	28	90	38	2	75	46	85	0	3	3	92	92	5	25	98	92	37
Core_Bacteroidetes	Core_Actinobacteria	169	132	104	104	101	169	134	104	104	0	161	169	104	104	11	169	114	104	101	100	169	169	104	104	30	83	92	78	50	3	0	25	90	37	2	77	47	86	1	6	3	92	92	7	30	100	92	37
Core_Bacteroidetes	Core_Cyanobacteria	168	132	102	102	102	168	134	102	102	0	160	168	102	102	10	168	114	102	99	101	168	168	102	102	31	81	100	73	44	4	0	25	98	38	2	75	52	94	0	3	3	100	100	5	24	101	100	43
Core_Bacteroidetes	Core_Firmicutes	180	135	117	115	121	180	145	117	117	1	172	180	117	117	20	180	125	111	111	123	180	180	117	115	30	94	144	122	65	5	5	58	134	61	9	93	70	119	3	8	8	144	137	13	44	115	144	78
Core_Bacteroidetes	Other_Nitrospirae	188	152	135	135	131	188	154	135	135	0	180	188	135	135	10	188	133	135	128	130	188	188	135	135	28	112	107	82	52	3	0	25	100	42	2	99	44	81	0	3	3	107	107	5	24	122	95	34
Core_Firmicutes	Core_Acidobacteria	1	1	4	3	6	1	1	4	4	0	1	1	4	4	9	1	1	2	3	10	1	1	4	3	2	2	7	4	3	0	5	6	6	3	4	6	2	5	1	4	2	7	6	4	6	2	7	7
Core_Proteobacteria	Other_Acidobacteria	176	176	455	487	591	176	175	471	487	244	176	157	485	487	180	176	176	446	415	605	176	161	487	487	372	477	734	621	429	118	206	624	601	442	394	414	468	436	242	288	55	734	734	283	190	440	590	541
Core_Proteobacteria	Other_Actinobacteria	338	338	558	573	605	338	337	574	579	249	338	291	588	586	182	338	338	544	514	618	338	288	590	590	387	481	798	660	457	121	206	640	641	467	394	431	496	460	242	295	57	792	798	287	198	449	626	564
Core_Proteobacteria	Other_Bacteroidetes	5455	3485	4098	4137	2576	5262	4687	4121	4132	288	4739	5406	4125	4144	219	5455	4914	4023	3162	2287	5455	5369	4146	4146	933	1225	3743	1505	674	201	206	1211	2127	866	409	868	1819	2370	268	436	212	3349	3815	443	473	2146	3382	1183
Core_Proteobacteria	Core_Acidobacteria	175	175	416	448	546	175	174	432	448	244	175	157	446	448	180	175	175	409	383	560	175	160	448	448	372	437	716	617	438	124	206	630	582	455	394	385	476	423	242	288	55	716	716	297	199	403	574	547
Core_Proteobacteria	Core_Actinobacteria	179	179	425	457	546	179	178	441	457	244	179	161	456	457	192	179	179	416	390	560	179	164	457	457	386	436	718	629	433	118	206	622	582	440	394	386	477	425	248	297	55	718	718	293	197	417	575	547
Core_Proteobacteria	Core_Bacteroidetes	501	455	787	821	797	501	451	804	821	271	487	479	817	821	210	501	432	777	715	811	501	464	821	821	438	621	1206	1059	637	157	206	831	1031	640	418	524	706	759	273	326	84	1206	1206	318	293	622	1028	792
Core_Proteobacteria	Core_Cyanobacteria	167	167	416	448	538	167	166	432	448	244	167	149	447	448	180	167	167	409	383	553	167	152	448	448	376	423	717	617	425	130	206	622	581	461	394	372	477	422	242	288	55	717	717	283	189	409	572	547
Core_Proteobacteria	Core_Firmicutes	190	177	475	502	600	190	188	491	507	265	189	168	506	507	225	190	189	446	425	614	189	175	507	496	404	463	830	723	494	128	241	719	676	509	458	422	514	483	271	344	68	830	816	342	250	448	682	637
Core_Proteobacteria	Other_Cyanobacteria	183	177	509	541	611	183	175	525	541	244	182	160	539	529	180	183	183	500	466	603	183	167	541	541	429	439	860	699	458	166	206	642	637	519	394	392	475	492	242	288	55	813	860	291	227	479	703	601
Core_Proteobacteria	Other_Firmicutes	197	193	594	634	681	197	194	614	634	282	197	174	633	634	188	197	197	586	517	687	197	181	634	634	372	497	859	676	486	126	206	677	656	485	407	431	501	470	249	290	93	850	859	310	211	489	653	584
Core_Proteobacteria	Other_Nitrospirae	179	179	503	536	581	179	178	520	536	244	179	161	534	536	180	179	179	494	459	602	179	164	536	536	372	478	744	627	482	118	206	622	601	480	394	412	472	416	242	288	55	744	744	285	189	440	585	538
Other_Cyanobacteria	Core_Acidobacteria	1	0	12	12	10	1	0	12	12	0	1	1	12	9	0	1	1	12	12	8	1	1	12	12	9	1	28	12	1	5	0	1	5	5	0	0	0	14	0	0	0	13	28	0	2	9	28	6
Other_Cyanobacteria	Core_Actinobacteria	2	1	10	10	9	2	1	10	10	0	2	1	10	8	0	2	2	10	10	7	2	2	10	10	11	2	30	14	2	4	0	1	5	4	0	1	0	15	0	0	0	15	30	1	3	11	30	6
Other_Cyanobacteria	Core_Bacteroidetes	190	145	149	149	122	190	147	149	149	0	182	190	149	143	11	190	135	149	145	113	190	190	149	149	40	88	171	110	58	13	0	28	120	56	2	82	50	136	0	3	3	137	171	9	38	122	171	61
Other_Cyanobacteria	Core_Cyanobacteria	1	0	15	15	10	1	0	15	15	0	1	1	15	13	0	1	1	15	15	10	1	1	15	15	13	1	38	12	1	7	0	1	10	7	0	0	1	21	0	0	0	20	38	0	2	13	38	9
Other_Cyanobacteria	Core_Firmicutes	1	0	16	15	16	1	0	16	16	0	1	1	16	13	12	1	1	14	15	18	1	1	16	15	12	3	49	25	6	6	5	9	17	14	4	5	3	26	1	4	2	29	47	5	14	14	49	20
Other_Cyanobacteria	Other_Firmicutes	7	2	33	33	31	7	3	33	33	1	7	6	33	29	0	7	7	33	26	25	7	7	33	33	9	11	51	17	3	4	0	6	12	5	0	10	0	17	0	0	6	26	51	1	3	20	41	11
Other_Cyanobacteria	Other_Nitrospirae	10	9	23	23	29	10	9	23	23	0	10	10	23	21	0	10	10	23	23	21	10	10	23	23	9	16	38	16	4	4	0	1	11	6	0	10	1	14	0	0	0	20	38	0	2	25	31	6
Other_Nitrospirae	Core_Acidobacteria	9	9	9	9	15	9	9	9	9	0	9	9	9	9	0	9	9	9	9	15	9	9	9	9	0	15	6	1	6	0	0	0	4	3	0	15	0	0	0	0	0	6	6	0	0	6	1	0
Other_Nitrospirae	Core_Actinobacteria	9	9	13	13	10	9	9	13	13	0	9	9	13	13	0	9	9	13	13	10	9	9	13	13	0	10	6	1	4	0	0	0	4	1	0	10	0	0	0	0	0	6	6	0	0	6	1	0
Other_Nitrospirae	Core_Cyanobacteria	9	9	10	10	10	9	9	10	10	0	9	9	10	10	0	9	9	10	10	10	9	9	10	10	0	10	6	1	3	0	0	0	4	1	0	10	0	0	0	0	0	6	6	0	0	6	1	0
Other_Nitrospirae	Core_Firmicutes	9	9	14	13	18	9	9	14	14	0	9	9	14	14	9	9	9	12	13	22	9	9	14	13	2	12	14	6	10	0	5	6	11	5	4	18	3	5	1	4	2	14	13	5	6	10	9	7
Other_Planctomycetes	Core_Acidobacteria	28	28	8	8	15	28	28	8	8	0	28	28	8	8	0	28	28	8	7	15	28	28	8	8	0	13	3	0	6	0	0	0	3	2	1	9	0	0	0	0	0	3	3	0	0	3	0	0
Other_Planctomycetes	Core_Actinobacteria	23	23	8	8	11	23	23	8	8	0	23	23	8	8	0	23	23	8	7	11	23	23	8	8	1	9	4	0	6	0	0	0	4	2	1	6	0	0	0	0	0	4	4	0	0	4	1	0
Other_Planctomycetes	Core_Bacteroidetes	235	197	131	131	127	235	199	131	131	0	217	235	131	131	10	235	175	131	122	126	235	235	131	131	29	105	103	75	61	3	0	27	101	46	3	86	44	81	0	3	3	103	103	5	24	108	96	34
Other_Planctomycetes	Core_Cyanobacteria	23	23	7	7	11	23	23	7	7	0	23	23	7	7	0	23	23	7	6	11	23	23	7	7	0	8	4	0	5	0	0	0	4	2	1	5	0	0	0	0	0	4	4	0	0	3	1	0
Other_Planctomycetes	Core_Firmicutes	26	26	20	18	16	26	25	20	20	0	25	26	20	20	9	26	25	17	17	20	25	26	20	19	2	10	14	4	16	0	5	6	13	8	7	11	2	5	1	4	2	14	13	4	6	6	11	7
Other_Planctomycetes	Other_Firmicutes	32	30	35	35	43	32	29	35	35	1	32	31	35	35	0	32	32	35	26	35	32	32	35	35	0	33	25	5	15	0	0	3	18	8	1	22	0	5	0	0	6	24	25	1	0	16	10	1
Other_Planctomycetes	Other_Nitrospirae	32	32	32	32	41	32	32	32	32	0	32	32	32	32	0	32	32	32	31	41	32	32	32	32	0	39	13	2	19	0	0	0	11	8	1	36	0	0	0	0	0	13	13	0	0	19	3	0
Other_Proteobacteria	Other_Acidobacteria	5652	5630	5302	5095	6296	5632	5651	5355	5016	351	5631	4475	5087	4484	117	5652	5625	5124	4294	5099	5652	3507	5319	5212	355	3742	4343	1294	1221	75	788	841	3012	834	288	3533	1290	1032	300	70	15	4025	4434	120	79	2491	2117	1231
Other_Proteobacteria	Other_Actinobacteria	6532	6510	5564	5261	6460	6512	6531	5620	5248	355	6511	5163	5343	4682	125	6532	6505	5372	4550	5320	6532	4062	5584	5475	384	3887	4517	1357	1324	76	788	852	3120	904	288	3698	1340	1095	302	80	15	4172	4608	124	87	2545	2212	1267
Other_Proteobacteria	Other_Bacteroidetes	16050	12921	12073	11657	11344	15731	14970	12143	11633	392	15044	14566	11705	10913	155	16050	15281	11734	9371	9217	16050	12736	12066	11922	1026	5470	9844	2519	1625	161	788	1580	5872	1520	304	4673	3378	3809	337	217	157	8745	10073	304	349	5545	6313	2112
Other_Proteobacteria	Core_Acidobacteria	5728	5706	5149	4945	6109	5708	5727	5201	4868	351	5707	4535	4936	4339	117	5728	5700	4977	4167	4944	5728	3573	5165	5059	355	3620	4280	1291	1237	77	788	842	2958	843	288	3410	1295	1020	300	70	15	3962	4368	126	85	2396	2081	1232
Other_Proteobacteria	Core_Actinobacteria	5670	5648	5168	4967	6059	5650	5669	5220	4886	351	5649	4495	4955	4351	120	5670	5643	4996	4188	4897	5670	3523	5184	5079	377	3587	4304	1324	1225	75	788	837	2972	822	288	3375	1307	1025	306	73	15	3986	4392	127	86	2411	2095	1242
Other_Proteobacteria	Core_Bacteroidetes	6990	6862	6111	5872	6810	6970	6886	6164	5814	377	6931	5730	5868	5235	138	6990	6827	5923	5025	5592	6990	4624	6120	6013	433	4098	5362	1876	1472	101	788	1054	3805	1029	297	3714	1637	1522	328	80	36	5005	5459	140	170	2892	2866	1577
Other_Proteobacteria	Core_Cyanobacteria	5638	5616	5157	4956	6092	5618	5637	5210	4875	351	5617	4463	4947	4348	117	5638	5611	4984	4179	4932	5638	3495	5174	5068	361	3573	4309	1291	1207	86	788	837	2983	834	288	3359	1314	1032	300	70	15	3991	4397	120	78	2421	2101	1246
Other_Proteobacteria	Core_Firmicutes	5780	5706	5323	5101	6132	5760	5772	5377	5039	372	5752	4553	5110	4502	181	5780	5746	5074	4280	4961	5773	3620	5340	5192	375	3617	4588	1460	1303	78	814	975	3158	899	338	3403	1368	1122	328	96	21	4261	4614	156	112	2435	2308	1386
Other_Proteobacteria	Core_Proteobacteria	7640	7613	8343	8165	9077	7616	7633	8469	8114	1124	7614	6166	8161	7357	554	7640	7607	8066	6886	7653	7640	5062	8468	8330	1326	5596	8417	3657	2799	372	1614	2908	6025	2398	1325	5346	3300	2719	1050	618	123	7981	8543	693	512	4364	4840	3424
Other_Proteobacteria	Other_Cyanobacteria	5713	5656	5496	5281	6390	5693	5676	5552	5209	351	5691	4528	5283	4613	121	5713	5686	5314	4486	5132	5713	3550	5515	5402	435	3612	4658	1398	1264	116	788	851	3091	867	288	3417	1305	1149	300	71	15	4198	4750	123	97	2589	2351	1295
Other_Proteobacteria	Other_Firmicutes	5790	5756	5575	5362	6383	5769	5779	5630	5284	404	5768	4579	5349	4718	121	5790	5755	5385	4447	5137	5790	3622	5591	5481	355	3741	4697	1407	1341	80	788	921	3136	905	304	3519	1378	1104	321	76	38	4340	4788	139	93	2510	2257	1301
Other_Proteobacteria	Other_Nitrospirae	5666	5644	5374	5173	6237	5646	5665	5426	5091	351	5645	4489	5151	4543	117	5666	5639	5202	4366	5064	5666	3520	5390	5280	355	3721	4389	1321	1374	75	788	837	3030	911	288	3508	1297	1010	300	70	15	4066	4478	121	78	2487	2114	1227
[truncated: 2 more columns]

## Sheet: Table S9
Supplementary Table S9. Interaction of core taxa.
Sample ID	Interaction of core taxa
A1	63
A2	127
A3	148
A4	82
A5	22
A6	15
A7	108
A7.1	620
A8	943
A9	767
A10	452
A11	551
A12	304
A13	280
A14	207
A15	586
A16	467
A17	190
A18	150
A19	199
A20	59
A21	577
A22	242
A23	263
A24	28
B1	136
B2	206
B3	146
B4	58
B5	26
B6	254
B7	1128
B8	388
B9	105
B10	1122
B11	304
B11.1	224
B12	346
B13	377
B14	141
B15	149
B16	206
B17	104
B18	150
B19	735
B20	102
B21	416
B22	755
B23	121
B24	28
D1	210
D2	142
D3	272
D4	702
D5	383
D6	111
D7	9
D8	335
D9	1273
D10	664
D11	669
D12	455
D13	800
D14	109
D15	644
D15.1	458
D16	297
D17	562
D18	491
D19	240
D20	240
D21	86
D22	344
D23	191
D24	213
E1	2
E2	3
E3	290
E4	162
E5	502
E6	332
E6.1	152
E7	715
E8	401
E9	360
E10	646
E11	538
E12	149
E13	224
E14	59
E15	1099
E16	501
E17	79
E18	576
E19	676
E20	389
E21	275
E22	155
E23	350
E24	150
F1	271
F2	402
F3	335
F4	69
F5	208
F6	785
F7	360
F8	1076
F9	612
F10	145
F11	592
F12	485
F12.1	697
F13	124
F14	437
F15	1278
F16	350
F17	317
F18	389
F19	405
F20	94
F21	343
F22	442
F23	465
F24	465
